# Supplementary material for: Hyperosmotic stress: in situ chromatin phase separation
Source: Nucleus. 2020 Jan 10;11(1):1–18. doi: 10.1080/19491034.2019.1710321 (PMC6973338; doi:10.1080/19491034.2019.1710321)
Supplement: Supplemental Material [file kncl-11-01-1710321-s001.zip]

Archive with 5 entries (4 files):
- Supplementary information/
- Supplementary information/2019-12-13 Table S1.docx
- Supplementary information/Figure S1.tif
- Supplementary information/Figure S2.tif
- Supplementary information/Supplementary Figures.docx
